# Supplementary material for: Distribution of Triterpenoids and Steroids in Developing Rugosa Rose (Rosa rugosa Thunb.) Accessory Fruit
Source: Molecules. 2021 Aug 25;26(17):5158. doi: 10.3390/molecules26175158 (PMC8433923; doi:10.3390/molecules26175158)
Supplement: Supplementary file 1 [file molecules-26-05158-s001.zip]

Archive with 1 entries (1 files):
- molecules-1352066-supplementary.pdf
